# Supplementary material for: Data on the spatial distribution of 1,1-dimethylhydrazine and its transformation products in peat bog soil of rocket stage fall site in Russian North
Source: Data Brief. 2020 Apr 23;30:105614. doi: 10.1016/j.dib.2020.105614 (PMC7201183; doi:10.1016/j.dib.2020.105614)
Supplement: Supplementary file 1 [file mmc1.zip]

Archive with 2 entries (2 files):
- Data file 1.xlsx
- Data file 2.xlsx
