# Supplementary material for: Data on the spatial distribution of 1,1-dimethylhydrazine and its transformation products in peat bog soil of rocket stage fall site in Russian North
Source: Data Brief. 2020 Apr 23;30:105614. doi: 10.1016/j.dib.2020.105614 (PMC7201183; doi:10.1016/j.dib.2020.105614)
Supplement: Supplementary file 1 [file mmc1.zip › Data file 1.xlsx]

## Sheet: Лист1
Sampling point	Depth, cm	Moisture content, %	Concentration in wet sample, mg kg-1			Concentration recalculated for oven-dried sample, mg kg-1
			UDMH	MH	H	UDMH	MH	H
N-0	0-20	89.84	8.8 ± 1.3	2.7 ± 0.5	0.07 ± 0.007	87 ± 13	27 ± 5	0.67 ± 0.07
N-0	20-40	91.95	13 ± 1	1.3 ± 0.2	0.11 ± 0.008	158 ± 16	16 ± 2	1.4 ± 0.1
N-0	40-60	91.56	13 ± 1	0.54 ± 0.06	0.03 ± 0.004	148 ± 12	6.4 ± 0.7	0.39 ± 0.05
N-0	60-80	92	15 ± 2	1.6 ± 0.3	0.08 ± 0.008	182 ± 23	19 ± 3	0.98 ± 0.10
N-0	80-100	89.78	6.8 ± 0.8	0.60 ± 0.08	0.04 ± 0.006	67 ± 8	5.9 ± 0.8	0.39 ± 0.06
N-0	150	88.01	6.5 ± 0.8	0.66 ± 0.07	0.07 ± 0.01	54 ± 7	5.5 ± 0.6	0.58 ± 0.08
N-2	0-20	92	11 ± 2	1.0 ± 0.2	0.08 ± 0.01	140 ± 22	13 ± 2	0.96 ± 0.12
N-2	20-40	93.1	9.1 ± 0.8	0.73 ± 0.07	0.05 ± 0.004	132 ± 12	11 ± 1	0.71 ± 0.06
N-2	40-60	91.43	9.5 ± 0.9	0.51 ± 0.07	0.04 ± 0.004	111 ± 10	6.0 ± 0.8	0.46 ± 0.05
N-2	60-80	91.42	7.6 ± 0.8	0.36 ± 0.02	0.05 ± 0.006	88 ± 9	4.2 ± 0.2	0.55 ± 0.07
N-2	80-100	90.37	4.2 ± 0.5	0.23 ± 0.03	0.03 ± 0.004	43 ± 5	2.4 ± 0.3	0.29 ± 0.04
N-2	150	88.46	0.44 ± 0.08	0.19 ± 0.02	0.03 ± 0.007	3.8 ± 0.7	1.6 ± 0.2	0.23 ± 0.05
N-5	0-20	91.7	2.9 ± 0.4	0.78 ± 0.14	0.09 ± 0.02	35 ± 5	9.4 ± 1.7	1.1 ± 0.2
N-5	20-40	92.65	1.6 ± 0.3	0.67 ± 0.11	0.06 ± 0.01	22 ± 4	9.1 ± 1.5	0.88 ± 0.15
N-5	40-60	93.27	0.84 ± 0.14	0.51 ± 0.08	0.04 ± 0.008	12 ± 2	7.5 ± 1.2	0.58 ± 0.12
N-5	60-80	93	0.54 ± 0.08	0.21 ± 0.03	0.05 ± 0.005	7.7 ± 1.1	3.0 ± 0.4	0.7 ± 0.07
N-5	80-100	91.14	0.32 ± 0.05	0.17 ± 0.02	0.03 ± 0.007	3.6 ± 0.6	1.9 ± 0.2	0.32 ± 0.07
N-5	150	88.98	<LOD	<LOD	<LOD	<LOD	<LOD	<LOD
N-10	0-20	95.58	<LOD	<LOD	<LOD	<LOD	<LOD	<LOD
N-10	20-40	95.22	<LOD	<LOD	<LOD	<LOD	<LOD	<LOD
N-10	40-60	94.99	<LOD	<LOD	<LOD	<LOD	<LOD	<LOD
N-10	60-80	95.33	<LOD	<LOD	<LOD	<LOD	<LOD	<LOD
N-10	80-100	96.84	<LOD	<LOD	<LOD	<LOD	<LOD	<LOD
N-10	150	93.21	<LOD	<LOD	<LOD	<LOD	<LOD	<LOD
W-0	0-20	87.95	20 ± 3	4.5 ± 0.9	0.34 ± 0.06	166 ± 22	37 ± 7	2.8 ± 0.5
W-0	20-40	91.85	7.9 ± 1.3	2.7 ± 0.4	0.18 ± 0.03	97 ± 16	33 ± 5	2.2 ± 0.4
W-0	40-60	90.42	7.7 ± 1.1	1.5 ± 0.3	0.09 ± 0.02	81 ± 12	16 ± 3	0.91 ± 0.16
W-0	60-80	90.46	5.7 ± 0.9	1.6 ± 0.3	0.1 ± 0.01	59 ± 9	17 ± 3	1.0 ± 0.1
W-0	80-100	90.48	5.7 ± 1.0	1.7 ± 0.4	0.04 ± 0.006	60 ± 11	18 ± 4	0.41 ± 0.06
W-0	150	88.76	4.1 ± 0.6	0.63 ± 0.10	0.06 ± 0.008	36 ± 5	5.6 ± 0.9	0.52 ± 0.07
W-2	0-20	92.29	19 ± 2	3.4 ± 0.5	0.30 ± 0.04	242 ± 25	44 ± 7	3.9 ± 0.5
W-2	20-40	94.24	5.5 ± 0.8	0.35 ± 0.06	0.05 ± 0.01	96 ± 14	6.2 ± 1.0	0.86 ± 0.18
W-2	40-60	90.5	6.6 ± 0.8	0.79 ± 0.14	0.08 ± 0.02	70 ± 9	8.3 ± 1.5	0.85 ± 0.16
W-2	60-80	87.99	6.1 ± 0.7	1.2 ± 0.2	0.05 ± 0.008	51 ± 6	10 ± 2	0.38 ± 0.06
W-2	80-100	89.3	4.5 ± 0.6	0.63 ± 0.12	0.04 ± 0.006	42 ± 6	5.9 ± 1.1	0.37 ± 0.06
W-2	150	90.38	0.28 ± 0.05	0.22 ± 0.04	0.03 ± 0.006	3.0 ± 0.5	2.3 ± 0.4	0.25 ± 0.05
W-5	0-20	95.9	0.23 ± 0.04	0.04 ± 0.007	0.03 ± 0.006	5.5 ± 0.9	1.1 ± 0.2	0.63 ± 0.12
W-5	20-40	93.72	0.24 ± 0.04	0.11 ± 0.02	0.03 ± 0.007	3.8 ± 0.6	1.8 ± 0.3	0.45 ± 0.10
W-5	40-60	91.03	0.19 ± 0.04	0.09 ± 0.01	0.02 ± 0.003	2.1 ± 0.4	1.0 ± 0.1	0.20 ± 0.03
W-5	60-80	90.1	<LOD	<LOD	<LOD	<LOD	<LOD	<LOD
W-5	80-100	93.64	<LOD	<LOD	<LOD	<LOD	<LOD	<LOD
W-5	150	90.09	<LOD	<LOD	<LOD	<LOD	<LOD	<LOD
W-10	0-20	95.99	<LOD	<LOD	<LOD	<LOD	<LOD	<LOD
W-10	20-40	92.59	<LOD	<LOD	<LOD	<LOD	<LOD	<LOD
W-10	40-60	91.54	<LOD	<LOD	<LOD	<LOD	<LOD	<LOD
W-10	60-80	90.31	<LOD	<LOD	<LOD	<LOD	<LOD	<LOD
W-10	80-100	91.71	<LOD	<LOD	<LOD	<LOD	<LOD	<LOD
W-10	150	90.82	<LOD	<LOD	<LOD	<LOD	<LOD	<LOD
S-0	0-20	92.16	3.5 ± 0.5	0.61 ± 0.09	0.09 ± 0.02	45 ± 7	7.8 ± 1.2	1.1 ± 0.3
S-0	20-40	90.82	9.4 ± 1.5	0.98 ± 0.18	0.13 ± 0.02	103 ± 16	11 ± 2	1.4 ± 0.2
S-0	40-60	90.09	5.4 ± 0.7	0.51 ± 0.09	<LOD	54 ± 7	5.2 ± 0.9	<LOD
S-0	60-80	88.81	2.8 ± 0.4	0.79 ± 0.14	0.05 ± 0.007	25 ± 4	7.0 ± 1.2	0.44 ± 0.06
S-0	80-100	92.62	5.6 ± 0.8	0.21 ± 0.03	<LOD	76 ± 11	2.8 ± 0.4	<LOD
S-0	150	90.45	1.0 ± 0.2	0.42 ± 0.06	0.05 ± 0.007	11 ± 2	4.4 ± 0.6	0.52 ± 0.07
S-2	0-20	93.1	5.4 ± 0.9	0.80 ± 0.13	0.06 ± 0.009	78 ± 13	12 ± 2	0.84 ± 0.12
S-2	20-40	93.74	6.2 ± 0.9	1.2 ± 0.3	0.11 ± 0.01	99 ± 15	19 ± 4	1.7 ± 0.2
S-2	40-60	92.26	4.5 ± 0.6	0.71 ± 0.06	0.04 ± 0.006	58 ± 8	9.1 ± 0.8	0.57 ± 0.08
S-2	60-80	91.08	3.5 ± 0.5	0.85 ± 0.08	0.13 ± 0.02	39 ± 6	9.5 ± 0.9	1.5 ± 0.2
S-2	80-100	91.29	4.0 ± 0.5	1.2 ± 0.3	0.02 ± 0.003	46 ± 6	14 ± 3	2.2 ± 0.3
S-2	150	95.09	0.33 ± 0.06	0.13 ± 0.02	0.02 ± 0.004	6.7 ± 1.2	2.6 ± 0.4	0.33 ± 0.06
S-5	0-20	95.15	<LOD	<LOD	<LOD	<LOD	<LOD	<LOD
S-5	20-40	93.81	<LOD	<LOD	<LOD	<LOD	<LOD	<LOD
S-5	40-60	94.75	<LOD	<LOD	<LOD	<LOD	<LOD	<LOD
S-5	60-80	92.8	<LOD	<LOD	<LOD	<LOD	<LOD	<LOD
S-5	80-100	93.31	<LOD	<LOD	<LOD	<LOD	<LOD	<LOD
S-5	150	88.99	<LOD	<LOD	<LOD	<LOD	<LOD	<LOD
S-10	0-20	96.51	<LOD	<LOD	<LOD	<LOD	<LOD	<LOD
S-10	20-40	94.99	<LOD	<LOD	<LOD	<LOD	<LOD	<LOD
S-10	40-60	95.86	<LOD	<LOD	<LOD	<LOD	<LOD	<LOD
S-10	60-80	94.47	<LOD	<LOD	<LOD	<LOD	<LOD	<LOD
S-10	80-100	95.76	<LOD	<LOD	<LOD	<LOD	<LOD	<LOD
S-10	150	94.7	<LOD	<LOD	<LOD	<LOD	<LOD	<LOD
E-0	0-20	93.96	5.1 ± 0.5	0.73 ± 0.12	0.20 ± 0.02	84 ± 9	12 ± 2	3.3 ± 0.4
E-0	20-40	95.52	2.7 ± 0.3	0.23 ± 0.04	0.02 ± 0.004	59 ± 6	5.2 ± 0.8	0.52 ± 0.11
E-0	40-60	91.2	3.9 ± 0.5	0.66 ± 0.11	0.06 ± 0.01	44 ± 6	7.5 ± 1.2	0.68 ± 0.12
E-0	60-80	91.09	3.5 ± 0.4	0.39 ± 0.06	0.03 ± 0.005	39 ± 5	4.4 ± 0.7	0.28 ± 0.05
E-0	80-100	94.71	2.8 ± 0.4	0.48 ± 0.08	0.02 ± 0.004	52 ± 7	9.1 ± 1.6	0.38 ± 0.07
E-0	150	90.88	0.76 ± 0.12	0.13 ± 0.03	0.03 ± 0.003	8.3 ± 1.3	1.4 ± 0.3	0.22 ± 0.02
E-2	0-20	93.1	2.8 ± 0.3	0.49 ± 0.07	0.07 ± 0.02	41 ± 5	7.2 ± 1.0	0.98 ± 0.21
E-2	20-40	92.39	14 ± 1	2.7 ± 0.5	0.35 ± 0.05	180 ± 14	36 ± 6	4.6 ± 0.6
E-2	40-60	91.04	8.3 ± 0.8	0.89 ± 0.13	0.14 ± 0.03	93 ± 9	9.9 ± 1.4	1.6 ± 0.3
E-2	60-80	92.58	7.1 ± 0.7	0.24 ± 0.04	0.03 ± 0.003	96 ± 10	3.2 ± 0.5	0.43 ± 0.05
E-2	80-100	92.23	4.5 ± 0.6	0.48 ± 0.10	0.04 ± 0.006	58 ± 8	6.2 ± 1.3	0.51 ± 0.08
E-2	150	89.19	1.6 ± 0.2	0.54 ± 0.12	0.06 ± 0.01	15 ± 2	5.0 ± 1.1	0.60 ± 0.13
E-5	0-20	91.33	<LOD	<LOD	<LOD	<LOD	<LOD	<LOD
E-5	20-40	95.93	<LOD	<LOD	<LOD	<LOD	<LOD	<LOD
E-5	40-60	96.69	<LOD	<LOD	<LOD	<LOD	<LOD	<LOD
E-5	60-80	90.7	<LOD	<LOD	<LOD	<LOD	<LOD	<LOD
E-5	80-100	90.87	<LOD	<LOD	<LOD	<LOD	<LOD	<LOD
E-5	150	92.48	<LOD	<LOD	<LOD	<LOD	<LOD	<LOD
E-10	0-20	90.03	<LOD	<LOD	<LOD	<LOD	<LOD	<LOD
E-10	20-40	96.76	<LOD	<LOD	<LOD	<LOD	<LOD	<LOD
E-10	40-60	94.57	<LOD	<LOD	<LOD	<LOD	<LOD	<LOD
E-10	60-80	94.09	<LOD	<LOD	<LOD	<LOD	<LOD	<LOD
E-10	80-100	91.38	<LOD	<LOD	<LOD	<LOD	<LOD	<LOD
E-10	150	91.36	<LOD	<LOD	<LOD	<LOD	<LOD	<LOD
