# Supplementary material for: Data on the spatial distribution of 1,1-dimethylhydrazine and its transformation products in peat bog soil of rocket stage fall site in Russian North
Source: Data Brief. 2020 Apr 23;30:105614. doi: 10.1016/j.dib.2020.105614 (PMC7201183; doi:10.1016/j.dib.2020.105614)
Supplement: Supplementary file 1 [file mmc1.zip › Data file 2.xlsx]

## Sheet: Лист1
Sampling point	Depth, cm	Moisture content, %	Concentration in wet sample, mg kg-1								Concentration recalculated for oven-dried sample, mg kg-1
			DMHF	DMHA	TMT	NDMA	DMF	MT	FADMH	DMHFur	DMHF	DMHA	TMT	NDMA	DMF	MT	FADMH	DMHFur
N-0	0-20	89.84	0.86 ± 0.12	3.3 ± 0.5	<LOD	0.08 ± 0.01	0.33 ± 0.05	0.63 ± 0.14	142 ± 18	<LOD	8.5 ± 1.2	32 ± 5	<LOD	0.74 ± 0.13	3.2 ± 0.5	6.2 ± 1.4	1397 ± 180	<LOD
N-0	20-40	91.95	0.51 ± 0.07	3.5 ± 0.3	<LOD	0.09 ± 0.02	0.39 ± 0.08	0.46 ± 0.09	73 ± 10	<LOD	6.3 ± 0.9	43 ± 4	<LOD	1.1 ± 0.2	4.9 ± 1.0	5.7 ± 1.1	910 ± 130	<LOD
N-0	40-60	91.56	0.63 ± 0.09	4.6 ± 0.6	<LOD	0.21 ± 0.04	0.35 ± 0.07	0.48 ± 0.10	46 ± 7	<LOD	7.5 ± 1.1	54 ± 7	<LOD	2.5 ± 0.5	4.1 ± 0.8	5.7 ± 1.2	546 ± 80	<LOD
N-0	60-80	92	0.46 ± 0.07	3.5 ± 0.4	<LOD	0.26 ± 0.06	0.22 ± 0.02	0.54 ± 0.12	42 ± 6	<LOD	5.8 ± 0.9	44 ± 5	<LOD	3.3 ± 0.7	2.7 ± 0.3	6.7 ± 1.5	523 ± 70	<LOD
N-0	80-100	89.78	0.45 ± 0.06	2.6 ± 0.3	<LOD	0.37 ± 0.07	0.16 ± 0.02	0.52 ± 0.09	22 ± 4	<LOD	4.4 ± 0.6	25 ± 3	<LOD	3.6 ± 0.7	1.6 ± 0.2	5.1 ± 0.9	220 ± 35	<LOD
N-0	150	88.01	0.23 ± 0.05	1.4 ± 0.2	<LOD	0.37 ± 0.06	0.17 ± 0.01	0.47 ± 0.05	8.0 ± 1.3	<LOD	1.9 ± 0.4	12 ± 2	<LOD	3.1 ± 0.5	1.4 ± 0.1	3.9 ± 0.4	67 ± 11	<LOD
N-2	0-20	92	0.17 ± 0.02	0.80 ± 0.16	<LOD	0.08 ± 0.02	0.14 ± 0.02	0.39 ± 0.04	0.26 ± 0.03	<LOD	2.1 ± 0.3	10 ± 2	<LOD	1.0 ± 0.2	1.7 ± 0.2	4.9 ± 0.5	3.3 ± 0.4	<LOD
N-2	20-40	93.1	0.12 ± 0.02	0.52 ± 0.09	<LOD	0.12 ± 0.02	0.18 ± 0.03	0.52 ± 0.09	0.44 ± 0.08	<LOD	1.7 ± 0.3	7.6 ± 1.3	<LOD	1.8 ± 0.3	2.6 ± 0.4	7.5 ± 1.3	6.4 ± 1.1	<LOD
N-2	40-60	91.43	0.11 ± 0.02	0.64 ± 0.10	<LOD	0.21 ± 0.03	0.23 ± 0.04	0.86 ± 0.17	0.53 ± 0.09	<LOD	1.3 ± 0.2	7.5 ± 1.2	<LOD	2.4 ± 0.3	2.7 ± 0.5	10 ± 2	6.2 ± 1.0	<LOD
N-2	60-80	91.42	0.10 ± 0.02	0.34 ± 0.05	<LOD	0.21 ± 0.03	0.22 ± 0.04	0.86 ± 0.09	0.26 ± 0.03	<LOD	1.2 ± 0.2	4.0 ± 0.6	<LOD	2.5 ± 0.4	2.6 ± 0.5	10 ± 1	3.0 ± 0.3	<LOD
N-2	80-100	90.37	0.13 ± 0.03	0.58 ± 0.11	<LOD	0.28 ± 0.05	0.25 ± 0.04	1.1 ± 0.1	0.43 ± 0.07	<LOD	1.3 ± 0.3	6.0 ± 1.1	<LOD	2.9 ± 0.5	2.6 ± 0.4	11 ± 1	4.5 ± 0.7	<LOD
N-2	150	88.46	0.13 ± 0.02	0.04 ± 0.01	<LOD	0.08 ± 0.01	0.14 ± 0.01	0.14 ± 0.03	0.06 ± 0.006	<LOD	1.1 ± 0.2	0.31 ± 0.07	<LOD	0.68 ± 0.11	1.2 ± 0.1	1.2 ± 0.3	0.48 ± 0.05	<LOD
N-5	0-20	91.7	0.09 ± 0.01	0.38 ± 0.05	<LOD	<LOD	0.12 ± 0.02	0.09 ± 0.02	<LOD	<LOD	1.1 ± 0.1	4.6 ± 0.6	<LOD	<LOD	1.5 ± 0.3	1.1 ± 0.2	<LOD	<LOD
N-5	20-40	92.65	0.07 ± 0.01	0.51 ± 0.09	<LOD	<LOD	0.11 ± 0.01	0.06 ± 0.01	<LOD	<LOD	0.89 ± 0.14	7.0 ± 1.2	<LOD	<LOD	1.5 ± 0.2	0.83 ± 0.13	<LOD	<LOD
N-5	40-60	93.27	0.05 ± 0.01	0.22 ± 0.03	<LOD	<LOD	0.06 ± 0.01	0.03 ± 0.005	<LOD	<LOD	0.68 ± 0.13	3.2 ± 0.5	<LOD	<LOD	0.88 ± 0.15	0.46 ± 0.07	<LOD	<LOD
N-5	60-80	93	0.04 ± 0.007	0.04 ± 0.007	<LOD	<LOD	0.07 ± 0.01	0.03 ± 0.006	<LOD	<LOD	0.54 ± 0.09	0.55 ± 0.09	<LOD	<LOD	0.95 ± 0.17	0.48 ± 0.09	<LOD	<LOD
N-5	80-100	91.14	0.07 ± 0.01	0.04 ± 0.007	<LOD	<LOD	0.09 ± 0.02	0.03 ± 0.004	<LOD	<LOD	0.77 ± 0.14	0.42 ± 0.07	<LOD	<LOD	0.98 ± 0.20	0.34 ± 0.04	<LOD	<LOD
N-5	150	88.98	0.12 ± 0.01	<LOD	<LOD	<LOD	0.07 ± 0.01	<LOD	<LOD	<LOD	1.1 ± 0.1	<LOD	<LOD	<LOD	0.64 ± 0.11	<LOD	<LOD	<LOD
N-10	0-20	95.58	0.03 ± 0.003	0.06 ± 0.01	<LOD	<LOD	0.06 ± 0.009	<LOD	<LOD	<LOD	0.57 ± 0.07	1.4 ± 0.3	<LOD	<LOD	1.3 ± 0.2	<LOD	<LOD	<LOD
N-10	20-40	95.22	0.02 ± 0.002	0.02 ± 0.002	<LOD	<LOD	0.05 ± 0.005	<LOD	<LOD	<LOD	0.49 ± 0.05	0.43 ± 0.04	<LOD	<LOD	1.1 ± 0.1	<LOD	<LOD	<LOD
N-10	40-60	94.99	0.02 ± 0.002	0.03 ± 0.004	<LOD	<LOD	0.04 ± 0.006	<LOD	<LOD	<LOD	0.40 ± 0.03	0.56 ± 0.08	<LOD	<LOD	0.7 ± 0.12	<LOD	<LOD	<LOD
N-10	60-80	95.33	0.02 ± 0.001	0.01 ± 0.001	<LOD	<LOD	0.04 ± 0.007	<LOD	<LOD	<LOD	0.39 ± 0.03	0.22 ± 0.02	<LOD	<LOD	0.9 ± 0.16	<LOD	<LOD	<LOD
N-10	80-100	96.84	0.01 ± 0.001	0.01 ± 0.001	<LOD	<LOD	0.04 ± 0.006	<LOD	<LOD	<LOD	0.46 ± 0.04	0.43 ± 0.03	<LOD	<LOD	1.3 ± 0.2	<LOD	<LOD	<LOD
N-10	150	93.21	0.02 ± 0.001	0.01 ± 0.001	<LOD	<LOD	0.05 ± 0.009	<LOD	<LOD	<LOD	0.27 ± 0.03	0.13 ± 0.01	<LOD	<LOD	0.8 ±0.13	<LOD	<LOD	<LOD
W-0	0-20	87.95	0.70 ± 0.10	1.6 ± 0.2	<LOD	0.07 ± 0.01	0.46 ± 0.06	1.6 ± 0.2	0.14 ± 0.02	<LOD	5.8 ± 0.8	13 ± 2	<LOD	0.55 ± 0.08	3.8 ± 0.5	13 ± 2	1.2 ± 0.2	<LOD
W-0	20-40	91.85	0.12 ± 0.02	0.65 ± 0.11	<LOD	0.03 ± 0.004	0.11 ± 0.02	0.37 ± 0.04	0.09 ± 0.008	<LOD	1.5 ± 0.2	8.0 ± 1.3	<LOD	0.31 ± 0.05	1.4 ± 0.2	4.5 ± 0.5	1.1 ± 0.1	<LOD
W-0	40-60	90.42	0.12 ± 0.02	1.1 ± 0.10	<LOD	0.06 ± 0.01	0.19 ± 0.03	0.57 ± 0.10	0.18 ± 0.03	<LOD	1.3 ± 0.2	12 ± 1	<LOD	0.61 ± 0.10	2.0 ± 0.3	6.0 ± 1.0	1.9 ± 0.3	<LOD
W-0	60-80	90.46	0.18 ± 0.03	0.85 ± 0.14	<LOD	0.05 ± 0.007	0.13 ± 0.02	0.37 ± 0.04	0.16 ± 0.02	<LOD	1.9 ± 0.3	8.9 ± 1.5	<LOD	0.52 ± 0.07	1.4 ± 0.2	3.9 ± 0.4	1.7 ± 0.2	<LOD
W-0	80-100	90.48	0.13 ± 0.02	1.4 ± 0.2	<LOD	0.07 ± 0.009	0.10 ± 0.01	0.45 ± 0.06	0.13 ± 0.01	<LOD	1.4 ± 0.2	15 ± 2	<LOD	0.69 ± 0.09	1.0 ± 0.1	4.7 ± 0.6	1.4 ± 0.1	<LOD
W-0	150	88.76	0.15 ± 0.02	0.56 ± 0.09	<LOD	0.15 ± 0.02	0.20 ± 0.03	0.46 ± 0.06	0.21 ± 0.02	<LOD	1.3 ± 0.2	5.0 ± 0.8	<LOD	1.3 ± 0.2	1.8 ± 0.3	4.1 ± 0.5	1.9 ± 0.2	<LOD
W-2	0-20	92.29	0.50 ± 0.08	0.85 ± 0.08	<LOD	0.04 ± 0.005	0.23 ± 0.04	0.58 ± 0.09	0.12 ± 0.02	<LOD	6.5 ± 1.1	11 ± 1	<LOD	0.50 ± 0.07	3.0 ± 0.5	7.5 ± 1.2	1.6 ± 0.2	<LOD
W-2	20-40	94.24	0.21 ± 0.03	0.32 ± 0.05	<LOD	0.01 ± 0.002	0.14 ± 0.02	0.22 ± 0.03	0.10 ± 0.02	<LOD	3.6 ± 0.5	5.5 ± 0.9	<LOD	0.26 ± 0.04	2.5 ± 0.3	3.9 ± 0.5	1.7 ± 0.3	<LOD
W-2	40-60	90.5	0.15 ± 0.02	0.22 ± 0.03	<LOD	0.01 ± 0.001	0.26 ± 0.04	0.17 ± 0.03	0.05 ± 0.008	<LOD	1.6 ± 0.2	2.3 ± 0.3	<LOD	0.10 ± 0.01	2.7 ± 0.4	1.8 ± 0.3	0.57 ± 0.08	<LOD
W-2	60-80	87.99	0.14 ± 0.01	0.14 ± 0.01	<LOD	0.01 ± 0.001	0.23 ± 0.04	0.20 ± 0.02	0.10 ± 0.02	<LOD	1.2 ± 0.1	1.2 ± 0.1	<LOD	0.10 ± 0.01	1.9 ± 0.3	1.7 ± 0.2	0.86 ± 0.13	<LOD
W-2	80-100	89.3	0.14 ± 0.02	0.35 ± 0.04	<LOD	0.01 ± 0.002	0.20 ± 0.03	0.17 ± 0.02	0.10 ± 0.01	<LOD	1.3 ± 0.2	3.3 ± 0.4	<LOD	0.11 ± 0.02	1.9 ± 0.3	1.6 ± 0.2	0.92 ± 0.14	<LOD
W-2	150	90.38	0.12 ± 0.02	0.14 ± 0.02	<LOD	0.02 ± 0.003	0.23 ± 0.04	0.17 ± 0.03	0.03 ± 0.005	<LOD	1.2 ± 0.2	1.5 ± 0.2	<LOD	0.25 ± 0.03	2.4 ± 0.4	1.8 ± 0.3	0.35 ± 0.05	<LOD
W-5	0-20	95.9	0.03 ± 0.004	0.03 ± 0.005	<LOD	<LOD	0.10 ± 0.02	0.02 ± 0.003	<LOD	<LOD	0.74 ± 0.10	0.74 ± 0.12	<LOD	<LOD	2.5 ± 0.4	0.58 ± 0.08	<LOD	<LOD
W-5	20-40	93.72	0.04 ± 0.005	0.04 ± 0.007	<LOD	<LOD	0.11 ± 0.02	0.02 ± 0.003	<LOD	<LOD	0.59 ± 0.08	0.65 ± 0.11	<LOD	<LOD	1.7 ± 0.3	0.32 ± 0.05	<LOD	<LOD
W-5	40-60	91.03	0.07 ± 0.01	0.05 ± 0.009	<LOD	<LOD	0.12 ± 0.02	0.02 ± 0.004	<LOD	<LOD	0.76 ± 0.11	0.60 ± 0.10	<LOD	<LOD	1.3 ± 0.2	0.25 ± 0.04	<LOD	<LOD
W-5	60-80	90.1	0.05 ± 0.007	0.05 ± 0.006	<LOD	<LOD	0.06 ± 0.01	0.01 ± 0.002	<LOD	<LOD	0.53 ± 0.07	0.46 ± 0.06	<LOD	<LOD	0.62 ± 0.11	0.15 ± 0.02	<LOD	<LOD
W-5	80-100	93.64	0.04 ± 0.006	0.03 ± 0.005	<LOD	<LOD	0.08 ± 0.006	0.01 ± 0.001	<LOD	<LOD	0.70 ± 0.10	0.54 ± 0.08	<LOD	<LOD	1.2 ± 0.1	0.12 ± 0.02	<LOD	<LOD
W-5	150	90.09	0.09 ± 0.01	0.04 ± 0.005	<LOD	<LOD	0.08 ± 0.01	<LOD	<LOD	<LOD	0.86 ± 0.15	0.39 ± 0.05	<LOD	<LOD	0.78 ± 0.13	<LOD	<LOD	<LOD
W-10	0-20	95.99	0.03 ± 0.005	0.02 ± 0.004	<LOD	<LOD	0.04 ± 0.008	0.01 ± 0.002	<LOD	<LOD	0.73 ± 0.12	0.58 ± 0.09	<LOD	<LOD	1.0 ± 0.2	0.30 ± 0.04	<LOD	<LOD
W-10	20-40	92.59	0.10 ± 0.01	0.03 ± 0.004	<LOD	<LOD	0.07 ± 0.01	0.03 ± 0.002	<LOD	<LOD	1.3 ± 0.2	0.43 ± 0.05	<LOD	<LOD	0.9 ± 0.16	0.34 ± 0.03	<LOD	<LOD
W-10	40-60	91.54	0.09 ± 0.02	0.03 ± 0.004	<LOD	<LOD	0.05 ± 0.008	0.01 ± 0.002	<LOD	<LOD	1.1 ± 0.2	0.36 ± 0.05	<LOD	<LOD	0.57 ± 0.09	0.14 ± 0.02	<LOD	<LOD
W-10	60-80	90.31	0.08 ± 0.01	0.03 ± 0.003	<LOD	<LOD	0.04 ± 0.006	<LOD	<LOD	<LOD	0.81 ± 0.14	0.27 ± 0.03	<LOD	<LOD	0.43 ± 0.06	<LOD	<LOD	<LOD
W-10	80-100	91.71	0.06 ± 0.01	<LOD	<LOD	<LOD	0.12 ± 0.02	<LOD	<LOD	<LOD	0.78 ± 0.12	<LOD	<LOD	<LOD	1.5 ± 0.2	<LOD	<LOD	<LOD
W-10	150	90.82	0.09 ± 0.009	<LOD	<LOD	<LOD	0.11 ± 0.02	<LOD	<LOD	<LOD	1.0 ± 0.1	<LOD	<LOD	<LOD	1.2 ± 0.2	<LOD	<LOD	<LOD
S-0	0-20	92.16	0.12 ± 0.02	0.20 ± 0.03	<LOD	<LOD	0.13 ± 0.02	0.21 ± 0.02	0.07 ± 0.008	<LOD	1.5 ± 0.2	2.6 ± 0.4	<LOD	<LOD	1.6 ± 0.3	2.7 ± 0.3	0.83 ± 0.10	<LOD
S-0	20-40	90.82	0.17 ± 0.03	1.2 ± 0.2	<LOD	<LOD	0.28 ± 0.05	0.30 ± 0.04	0.17 ± 0.02	<LOD	1.9 ± 0.3	13 ± 2	<LOD	<LOD	3.1 ± 0.5	3.3 ± 0.4	1.9 ± 0.2	<LOD
S-0	40-60	90.09	0.10 ± 0.01	0.74 ± 0.13	<LOD	<LOD	0.22 ± 0.03	0.51 ± 0.08	0.13 ± 0.01	<LOD	1.0 ± 0.1	7.5 ± 1.3	<LOD	<LOD	2.2 ± 0.3	5.1 ± 0.8	1.3 ± 0.1	<LOD
S-0	60-80	88.81	0.12 ± 0.02	0.63 ± 0.10	<LOD	<LOD	0.13 ± 0.01	0.44 ± 0.07	0.06 ± 0.007	<LOD	1.1 ± 0.2	5.6 ± 0.9	<LOD	<LOD	1.2 ± 0.1	3.9 ± 0.6	0.52 ± 0.06	<LOD
S-0	80-100	92.62	0.10 ± 0.01	0.44 ± 0.07	<LOD	<LOD	0.12 ± 0.01	0.19 ± 0.03	<LOD	<LOD	1.4 ± 0.2	5.9 ± 1.0	<LOD	<LOD	1.6 ± 0.2	2.6 ± 0.4	<LOD	<LOD
S-0	150	90.45	0.09 ± 0.01	0.09 ± 0.02	<LOD	<LOD	0.07 ± 0.01	0.11 ± 0.02	<LOD	<LOD	0.94 ± 0.15	0.98 ± 0.16	<LOD	<LOD	0.76 ± 0.12	1.2 ± 0.2	<LOD	<LOD
S-2	0-20	93.1	0.10 ± 0.01	0.12 ± 0.02	<LOD	<LOD	0.10 ± 0.01	0.35 ± 0.05	0.15 ± 0.03	<LOD	1.5 ± 0.2	1.7 ± 0.3	<LOD	<LOD	1.4 ± 0.2	5.0 ± 0.7	2.2 ± 0.4	<LOD
S-2	20-40	93.74	0.11 ± 0.02	0.13 ± 0.02	<LOD	<LOD	0.17 ± 0.03	0.26 ± 0.04	0.03 ± 0.006	<LOD	1.8 ± 0.3	2.1 ± 0.3	<LOD	<LOD	2.7 ± 0.4	4.1 ± 0.6	0.54 ± 0.09	<LOD
S-2	40-60	92.26	0.16 ± 0.02	0.22 ± 0.03	<LOD	<LOD	0.15 ± 0.02	0.24 ± 0.03	0.03 ± 0.004	<LOD	2.1 ± 0.3	2.9 ± 0.4	<LOD	<LOD	1.9 ± 0.2	3.1 ± 0.4	0.40 ± 0.05	<LOD
S-2	60-80	91.08	0.10 ± 0.02	0.09 ± 0.01	<LOD	<LOD	0.18 ± 0.03	0.16 ± 0.03	0.02 ± 0.004	<LOD	1.1 ± 0.2	0.98 ± 0.16	<LOD	<LOD	2.0 ± 0.3	1.8 ± 0.3	0.26 ± 0.04	<LOD
S-2	80-100	91.29	0.09 ± 0.009	0.08 ± 0.01	<LOD	<LOD	0.04 ± 0.005	0.08 ± 0.01	<LOD	<LOD	1.0 ± 0.1	0.90 ± 0.14	<LOD	<LOD	0.44 ± 0.06	0.91 ± 0.15	<LOD	<LOD
S-2	150	95.09	0.07 ± 0.01	0.10 ± 0.01	<LOD	<LOD	0.08 ± 0.01	0.13 ± 0.02	<LOD	<LOD	1.4 ± 0.2	2.1 ± 0.3	<LOD	<LOD	1.7 ± 0.2	2.7 ± 0.5	<LOD	<LOD
S-5	0-20	95.15	0.05 ± 0.005	0.30 ± 0.05	<LOD	<LOD	0.09 ± 0.01	0.07 ± 0.01	<LOD	<LOD	1.0 ± 0.1	6.1 ± 1.1	<LOD	<LOD	1.8 ± 0.3	1.4 ± 0.2	<LOD	<LOD
S-5	20-40	93.81	0.04 ± 0.007	0.04 ± 0.006	<LOD	<LOD	0.07 ± 0.006	0.02 ± 0.003	<LOD	<LOD	0.71 ± 0.12	0.63 ± 0.09	<LOD	<LOD	1.1 ± 0.1	0.36 ± 0.05	<LOD	<LOD
S-5	40-60	94.75	0.03 ± 0.004	0.01 ± 0.001	<LOD	<LOD	0.09 ± 0.02	0.01 ± 0.002	<LOD	<LOD	0.55 ± 0.07	0.14 ± 0.02	<LOD	<LOD	1.8 ± 0.3	0.25 ± 0.04	<LOD	<LOD
S-5	60-80	92.8	0.04 ± 0.006	<LOD	<LOD	<LOD	0.09 ± 0.01	<LOD	<LOD	<LOD	0.60 ± 0.08	<LOD	<LOD	<LOD	1.2 ± 0.2	<LOD	<LOD	<LOD
S-5	80-100	93.31	0.04 ± 0.006	<LOD	<LOD	<LOD	0.13 ± 0.02	<LOD	<LOD	<LOD	0.61 ±0.09	<LOD	<LOD	<LOD	1.9 ± 0.3	<LOD	<LOD	<LOD
S-5	150	88.99	0.09 ± 0.01	<LOD	<LOD	<LOD	0.09 ± 0.02	<LOD	<LOD	<LOD	0.84 ± 0.13	<LOD	<LOD	<LOD	0.81 ± 0.14	<LOD	<LOD	<LOD
S-10	0-20	96.51	0.03 ± 0.005	0.03 ± 0.005	<LOD	<LOD	0.04 ± 0.007	<LOD	<LOD	<LOD	0.87 ± 0.14	0.75 ± 0.13	<LOD	<LOD	1.2 ± 0.2	<LOD	<LOD	<LOD
S-10	20-40	94.99	0.05 ± 0.008	<LOD	<LOD	<LOD	0.05 ± 0.006	<LOD	<LOD	<LOD	0.94 ± 0.16	<LOD	<LOD	<LOD	0.9 ± 0.11	<LOD	<LOD	<LOD
S-10	40-60	95.86	0.04 ± 0.008	<LOD	<LOD	<LOD	0.02 ± 0.003	<LOD	<LOD	<LOD	1.0 ± 0.2	<LOD	<LOD	<LOD	0.6 ± 0.08	<LOD	<LOD	<LOD
S-10	60-80	94.47	0.05 ± 0.008	<LOD	<LOD	<LOD	0.04 ± 0.005	<LOD	<LOD	<LOD	0.87 ± 0.15	<LOD	<LOD	<LOD	0.7 ± 0.09	<LOD	<LOD	<LOD
S-10	80-100	95.76	0.04 ± 0.006	<LOD	<LOD	<LOD	0.04 ± 0.0054	<LOD	<LOD	<LOD	0.84 ± 0.14	<LOD	<LOD	<LOD	0.98 ± 0.12	<LOD	<LOD	<LOD
S-10	150	94.7	0.06 ± 0.01	<LOD	<LOD	<LOD	0.03 ± 0.004	<LOD	<LOD	<LOD	1.1 ± 0.2	<LOD	<LOD	<LOD	0.57 ± 0.07	<LOD	<LOD	<LOD
E-0	0-20	93.96	0.14 ± 0.02	0.29 ± 0.04	<LOD	<LOD	0.10 ± 0.01	0.13 ± 0.02	0.05 ± 0.008	<LOD	2.4 ± 0.3	4.8 ± 0.7	<LOD	<LOD	1.6 ± 0.2	2.1 ± 0.3	0.84 ± 0.13	<LOD
E-0	20-40	95.52	0.05 ± 0.009	1.1 ± 0.1	<LOD	<LOD	0.09 ± 0.01	0.04 ± 0.004	0.07 ± 0.009	<LOD	1.1 ± 0.2	25 ± 3	<LOD	<LOD	2.0 ± 0.3	1.0 ± 0.1	1.6 ± 0.2	<LOD
E-0	40-60	91.2	0.11 ± 0.02	0.45 ± 0.07	<LOD	<LOD	0.15 ± 0.02	0.09 ± 0.009	0.20 ± 0.04	<LOD	1.3 ± 0.2	5.1 ± 0.8	<LOD	<LOD	1.7 ± 0.2	1.0 ± 0.1	2.3 ± 0.4	<LOD
E-0	60-80	91.09	0.12 ± 0.02	0.98 ± 0.09	<LOD	<LOD	0.12 ± 0.01	0.06 ± 0.01	0.19 ± 0.03	<LOD	1.3 ± 0.2	11 ± 1	<LOD	<LOD	1.3 ± 0.1	0.65 ± 0.11	2.1 ± 0.3	<LOD
E-0	80-100	94.71	0.04 ± 0.006	0.11 ± 0.02	<LOD	<LOD	0.02 ± 0.003	0.02 ± 0.003	0.10 ± 0.02	<LOD	0.76 ± 0.12	2.1 ± 0.3	<LOD	<LOD	0.47 ± 0.06	0.42 ± 0.06	1.9 ± 0.3	<LOD
E-0	150	90.88	0.10 ± 0.009	0.13 ± 0.02	<LOD	<LOD	0.04 ± 0.006	0.09 ± 0.01	0.05 ± 0.008	<LOD	1.1 ± 0.1	1.4 ± 0.2	<LOD	<LOD	0.49 ± 0.07	0.95 ± 0.15	0.56 ± 0.09	<LOD
E-2	0-20	93.1	0.06 ± 0.01	0.04 ± 0.005	<LOD	<LOD	0.14 ± 0.02	0.07 ± 0.01	0.17 ± 0.03	<LOD	0.93 ± 0.15	0.55 ± 0.07	<LOD	<LOD	2.1 ± 0.3	0.99 ± 0.17	2.5 ± 0.4	<LOD
E-2	20-40	92.39	0.08 ± 0.02	0.12 ± 0.02	<LOD	<LOD	0.22 ± 0.03	0.11 ± 0.02	0.46 ± 0.08	<LOD	1.1 ± 0.2	1.6 ± 0.3	<LOD	<LOD	2.9 ± 0.4	1.4 ± 0.2	6.0 ± 1.0	<LOD
E-2	40-60	91.04	0.10 ± 0.009	0.31 ± 0.04	<LOD	<LOD	0.34 ± 0.04	0.11 ± 0.009	0.39 ± 0.06	<LOD	1.1 ± 0.1	3.5 ± 0.5	<LOD	<LOD	3.8 ± 0.5	1.2 ± 0.1	4.3 ± 0.7	<LOD
E-2	60-80	92.58	0.09 ± 0.01	0.46 ± 0.07	<LOD	<LOD	0.13 ± 0.01	0.12 ± 0.01	0.18 ± 0.03	<LOD	1.2 ± 0.2	6.2 ± 1.0	<LOD	<LOD	1.8 ± 0.2	1.6 ± 0.2	2.4 ± 0.4	<LOD
E-2	80-100	92.23	0.08 ± 0.008	0.51 ± 0.09	<LOD	<LOD	0.15 ± 0.02	0.18 ± 0.02	0.16 ± 0.02	<LOD	1.0 ± 0.1	6.5 ± 1.1	<LOD	<LOD	1.9 ± 0.3	2.3 ± 0.3	2.0 ± 0.3	<LOD
E-2	150	89.19	0.10 ± 0.02	0.08 ± 0.01	<LOD	<LOD	0.16 ± 0.02	0.27 ± 0.04	0.05 ± 0.005	<LOD	0.97 ± 0.16	0.74 ± 0.11	<LOD	<LOD	1.5 ± 0.2	2.5 ± 0.4	0.44 ± 0.05	<LOD
E-5	0-20	91.33	0.05 ± 0.007	<LOD	<LOD	<LOD	0.16 ± 0.03	0.04 ± 0.005	<LOD	<LOD	0.57 ± 0.08	<LOD	<LOD	<LOD	1.8 ± 0.3	0.44 ± 0.06	<LOD	<LOD
E-5	20-40	95.93	0.02 ± 0.003	<LOD	<LOD	<LOD	0.07 ± 0.008	0.02 ± 0.003	<LOD	<LOD	0.61 ± 0.08	<LOD	<LOD	<LOD	1.6 ± 0.2	0.49 ±0.07	<LOD	<LOD
E-5	40-60	96.69	0.02 ± 0.003	<LOD	<LOD	<LOD	0.04 ± 0.007	0.01 ± 0.001	<LOD	<LOD	0.61 ± 0.09	<LOD	<LOD	<LOD	1.3 ± 0.2	0.30 ± 0.04	<LOD	<LOD
E-5	60-80	90.7	0.06 ± 0.008	<LOD	<LOD	<LOD	0.07 ± 0.009	0.01 ± 0.002	<LOD	<LOD	0.62 ± 0.09	<LOD	<LOD	<LOD	0.79 ± 0.10	0.12 ± 0.02	<LOD	<LOD
E-5	80-100	90.87	0.08 ± 0.01	<LOD	<LOD	<LOD	0.16 ± 0.02	<LOD	<LOD	<LOD	0.90 ± 0.15	<LOD	<LOD	<LOD	1.8 ± 0.2	<LOD	<LOD	<LOD
E-5	150	92.48	0.01 ± 0.002	<LOD	<LOD	<LOD	0.03 ± 0.003	<LOD	<LOD	<LOD	0.13 ± 0.02	<LOD	<LOD	<LOD	0.35 ± 0.04	<LOD	<LOD	<LOD
E-10	0-20	90.03	0.06 ± 0.009	<LOD	<LOD	<LOD	0.14 ± 0.02	<LOD	<LOD	<LOD	0.65 ± 0.09	<LOD	<LOD	<LOD	1.4 ± 0.2	<LOD	<LOD	<LOD
E-10	20-40	96.76	0.03 ± 0.004	<LOD	<LOD	<LOD	0.04 ± 0.006	<LOD	<LOD	<LOD	0.82 ± 0.13	<LOD	<LOD	<LOD	1.1 ± 0.2	<LOD	<LOD	<LOD
E-10	40-60	94.57	0.04 ± 0.006	<LOD	<LOD	<LOD	0.05 ± 0.005	<LOD	<LOD	<LOD	0.76 ± 0.11	<LOD	<LOD	<LOD	1.0 ± 0.1	<LOD	<LOD	<LOD
E-10	60-80	94.09	0.06 ± 0.01	<LOD	<LOD	<LOD	0.06 ± 0.008	<LOD	<LOD	<LOD	1.0 ± 0.2	<LOD	<LOD	<LOD	0.95 ± 0.13	<LOD	<LOD	<LOD
E-10	80-100	91.38	0.09 ± 0.02	<LOD	<LOD	<LOD	0.07 ± 0.009	<LOD	<LOD	<LOD	1.0 ± 0.2	<LOD	<LOD	<LOD	0.87 ± 0.11	<LOD	<LOD	<LOD
E-10	150	91.36	0.07 ± 0.01	<LOD	<LOD	<LOD	0.05 ± 0.006	<LOD	<LOD	<LOD	0.81 ± 0.12	<LOD	<LOD	<LOD	0.53 ± 0.07	<LOD	<LOD	<LOD
